# Supplementary material for: Identification and Characterization of MicroRNAs in Snakehead Fish Cell Line upon Snakehead Fish Vesiculovirus Infection
Source: Int J Mol Sci. 2016 Jan 26;17(2):154. doi: 10.3390/ijms17020154 (PMC4783888; doi:10.3390/ijms17020154)
Supplement: Supplementary file 1 [file ijms-17-00154-s001.zip]

Archive with 3 entries (2 files):
- ijms-115486-Supplementary Materials/
- ijms-115486-Supplementary Materials/Excel S1.xlsx
- ijms-115486-Supplementary Materials/ijms-115486-Supplementary.pdf
