# Supplementary material for: Identification and Characterization of MicroRNAs in Snakehead Fish Cell Line upon Snakehead Fish Vesiculovirus Infection
Source: Int J Mol Sci. 2016 Jan 26;17(2):154. doi: 10.3390/ijms17020154 (PMC4783888; doi:10.3390/ijms17020154)
Supplement: Supplementary file 1 [file ijms-17-00154-s001.zip › ijms-115486-Supplementary Materials/Excel S1.xlsx]

## Sheet: counts_TPM_family_results
microRNA	SSN-1 cell infected with SHVV (24 h)_counts	SSN-1 cell infected with SHVV (3 h)_counts	SSN-1 cell (24 h)_counts	SSN-1 cell (3 h)_counts	SSN-1 cell infected with SHVV (24 h)_TPM	SSN-1 cell infected with SHVV (3 h)_TPM	SSN-1 cell (24 h)_TPM	SSN-1 cell (3 h)_TPM	sequence	miRNAFamily	miRNALength
let-7a	28095	185681	206626	214860	1670.78	19035.7	15742.1	19445.4	UGAGGUAGUAGGUUGUAUAGUU	let-7	22
let-7b	1080	5847	7442	5550	64.2263	599.424	566.979	502.288	UGAGGUAGUAGGUUGUGUGGUU	let-7	22
let-7c-3p>let-7d-3p	2	23	25	21	0.118938	2.35792	1.90466	1.90055	CUGUACAACCUUCUAGCUUUCC	let-7	22
let-7c-5p	169	723	789	871	10.0502	74.1207	60.1111	78.8276	UGAGGUAGUAGGUUGUAUGGUU	let-7	22
let-7d-5p	25	122	156	161	1.48672	12.5072	11.8851	14.5709	UGAGGUAGUUGGUUGUAUGGUU	let-7	22
let-7e	1135	7420	9039	11255	67.4971	760.685	688.649	1018.6	UGAGGUAGUAGAUUGAAUAGUU	let-7	22
let-7f	1857	12408	14198	18425	110.434	1272.05	1081.69	1667.51	UGAGGUAGUAGAUUGUAUAGUU	let-7	22
let-7g	1786	8016	9262	8272	106.211	821.786	705.638	748.636	UGAGGUAGUAGUUUGUAUAGUU	let-7	22
let-7h	1096	4170	4904	4014	65.1778	427.501	373.618	363.277	UGAGGUAGUAAGUUGUGUUGUU	let-7	22
let-7i	176	654	672	692	10.4665	67.0469	51.1972	62.6277	UGAGGUAGUAGUUUGUGCUGUU	let-7	22
let-7j	1010	6425	6538	5677	60.0635	658.679	498.107	513.782	UGAGGUAGUUGUUUGUACAGUU	let-7	22
miR-100-3p	72	507	690	523	4.28176	51.9767	52.5686	47.3328	CAAGCUUGUAUCUAUAGGUAUC	mir-10	22
miR-100-5p	70948	2151168	3188709	1618836	4219.2	220534	242936	146509	AACCCGUAGAUCCGAACUUGUG	mir-10	22
miR-101a	181	750	1175	825	10.7639	76.8886	89.519	74.6645	UACAGUACUGUGAUAACUGAAG	mir-101	22
miR-101b	355	1702	1848	1670	21.1114	174.486	140.792	151.139	UACAGUACUAUGAUAACUGAAG	mir-101	22
miR-103	372	1694	1784	1719	22.1224	173.666	135.917	155.574	AGCAGCAUUGUACAGGGCUAUGA	mir-103	23
miR-107a-3p	217	1210	1196	1341	12.9047	124.047	91.1189	121.364	AGCAGCAUUGUACAGGGCUAUCA	mir-103	23
miR-107b	3	9	8	14	0.178407	0.922664	0.609491	1.26703	AGCAGCAUUGUACAGGGCUUU	mir-103	21
miR-10a-3p	2	25	38	28	0.118938	2.56295	2.89508	2.53407	CAAAUUCGUGUCUUGGGGAAUA	mir-10	22
miR-10a-5p	1954	3957	6547	3687	116.202	405.664	498.792	333.682	UACCCUGUAGAUCCGAAUUUGU	mir-10	22
miR-10b-2-3p	21	189	253	173	1.24885	19.3759	19.2752	15.6569	CAAAUACGUCUCUACAGGAAU	mir-10	21
miR-10b-5p	102075	242425	418533	244720	6070.28	24853	31886.5	22147.8	UACCCUGUAGAACCGAAUUUGUG	mir-10	23
miR-10c-5p	0	0	2	3	0.01	0.01	0.152373	0.271507	UACCCUGUAGAUCCGGAUUUGU	mir-10	22
miR-10d-3p	0	2	3	1	0.01	0.205036	0.228559	0.0905024	CAGAUUCGGUUUUAGGGGAGUA	mir-10	22
miR-10d-5p	480	1433	2333	1342	28.545	146.909	177.743	121.454	UACCCUGUAGAACCGAAUGUGUG	mir-10	23
miR-124-3p	0	0	1	0	0.01	0.01	0.0761864	0.01	UAAGGCACGCGGUGAAUGCCAA	mir-124	22
miR-124-5p	0	1	0	0	0.01	0.102518	0.01	0.01	CGUGUUCACAGCGGACCUUGAU	mir-124	22
miR-125a	22	140	154	102	1.30831	14.3525	11.7327	9.23125	UCCCUGAGACCCUUAACCUGUG	mir-10	22
miR-125b-2-3p	69	1054	2455	2102	4.10335	108.054	187.038	190.236	CGGGUUGGGUUCUCGGGAGCU	mir-10	21
miR-125b-5p	14502	101499	122237	75319	862.417	10405.5	9312.8	6816.55	UCCCUGAGACCCUAACUUGUGA	mir-10	22
miR-125c-5p	36	516	950	644	2.14088	52.8994	72.3771	58.2836	UCCCUGAGACCCUAACUCGUGA	mir-10	22
miR-126a-3p	5	48	72	34	0.297344	4.92087	5.48542	3.07708	UCGUACCGUGAGUAAUAAUGC	mir-126	21
miR-126a-5p>miR-126b-5p	35	177	173	91	2.08141	18.1457	13.1802	8.23572	CAUUAUUACUUUUGGUACGCG	mir-126	21
miR-128-3p	671	14462	15951	18869	39.9036	1482.62	1215.25	1707.69	UCACAGUGAACCGGUCUCUUUU	mir-128	22
miR-129-3p	1	2	1	0	0.0594688	0.205036	0.0761864	0.01	AAGCCCUUACCCCAAAAAGCAU	mir-129	22
miR-129-5p	2	2	1	2	0.118938	0.205036	0.0761864	0.181005	CUUUUUGCGGUCUGGGCUUGCU	mir-129	22
miR-1306	4	21	29	25	0.237875	2.15288	2.20941	2.26256	CCACCUCCCCUGCAAACGUCCA	mir-1306	22
miR-130a	256	1431	1728	1435	15.224	146.704	131.65	129.871	CAGUGCAAUGUUAAAAGGGCAU	mir-130	22
miR-130c-3p	503	3647	4095	3295	29.9128	373.884	311.983	298.205	CAGUGCAAUAUUAAAAGGGCAU	mir-130	22
miR-130c-5p	19	263	411	504	1.12991	26.9623	31.3126	45.6132	GCCCUUUUUCUGUUGUACUACU	mir-130	22
miR-132-3p	10	132	116	86	0.594688	13.5324	8.83762	7.78321	UAACAGUCUACAGCCAUGGUCG	mir-132	22
miR-133a-3p	1	0	0	1	0.0594688	0.01	0.01	0.0905024	UUUGGUCCCCUUCAACCAGCUG	mir-133	22
miR-133b-3p	0	1	0	0	0.01	0.102518	0.01	0.01	UUUGGUCCCCUUCAACCAGCUA	mir-133	22
miR-135a	3	3	2	0	0.178407	0.307555	0.152373	0.01	UAUGGCUUUUUAUUCCUAUGUGA	mir-135	23
miR-135b-5p	0	1	0	0	0.01	0.102518	0.01	0.01	UAUGGCUUUUUAUUCCUAUCUG	mir-135	22
miR-135c	9	20	22	4	0.53522	2.05036	1.6761	0.36201	UAUGGCUUUCUAUUCCUAUGUG	mir-135	22
miR-137-3p	0	1	0	0	0.01	0.102518	0.01	0.01	UUAUUGCUUAAGAAUACGCGUA	mir-137	22
miR-138-3p	1	2	2	6	0.0594688	0.205036	0.152373	0.543015	GCUAUUUCACAACACCAGGGU	mir-138	21
miR-138-5p	4	66	96	86	0.237875	6.7662	7.31389	7.78321	AGCUGGUGUUGUGAAUCAGGCC	mir-138	22
miR-1388-3p	310	947	999	1185	18.4353	97.0847	76.1102	107.245	AUCUCAGGUUCGUCAGCCCAUG	mir-1388	22
miR-1388-5p	0	2	2	1	0.01	0.205036	0.152373	0.0905024	AGGACUGUCCAACCUGAGAAUG	mir-1388	22
miR-139-5p	1	2	1	0	0.0594688	0.205036	0.0761864	0.01	UCUACAGUGCAUGUGUCU	mir-139	18
miR-140-3p	780	4187	5006	3731	46.3857	429.244	381.389	337.665	UACCACAGGGUAGAACCACGGAC	mir-140	23
miR-140-5p	57	331	490	174	3.38972	33.9335	37.3313	15.7474	CAGUGGUUUUACCCUAUGGUAG	mir-140	22
miR-141-5p	0	0	0	1	0.01	0.01	0.01	0.0905024	CAUCUUACCUGACAGUGCUUGG	mir-8	22
miR-142a-3p	0	0	0	1	0.01	0.01	0.01	0.0905024	UGUAGUGUUUCCUACUUUAUGGA	mir-142	23
miR-142a-5p	1	0	0	0	0.0594688	0.01	0.01	0.01	CAUAAAGUAGAAAGCACUACU	mir-142	21
miR-143	16	151	151	75	0.951501	15.4802	11.5041	6.78768	UGAGAUGAAGCACUGUAGCUC	mir-143	21
miR-145-3p	1	26	52	36	0.0594688	2.66547	3.96169	3.25809	GGAUUCCUGGAAAUACUGUUCU	mir-145	22
miR-145-5p	0	10	17	3	0.01	1.02518	1.29517	0.271507	GUCCAGUUUUCCCAGGAAUCCC	mir-145	22
miR-146a	89238	183975	276047	68185	5306.88	18860.8	21031	6170.91	UGAGAACUGAAUUCCAUAGAUGG	mir-146	23
miR-146b	18	133	212	76	1.07044	13.6349	16.1515	6.87818	UGAGAACUGAAUUCCAAGGGUG	mir-146	22
miR-148	70	372	515	309	4.16282	38.1368	39.236	27.9652	UCAGUGCAUUACAGAACUUUGU	mir-148	22
miR-150	14	46	68	79	0.832564	4.71584	5.18067	7.14969	UCUCCCAAUCCUUGUACCAGUG	mir-150	22
miR-153a-3p	138	643	834	305	8.2067	65.9192	63.5394	27.6032	UUGCAUAGUCACAAAAGUGAUC	mir-153	22
miR-153a-5p	0	0	1	0	0.01	0.01	0.0761864	0.01	GUCAUUUUUGUGAUGUUGCAGCU	mir-153	23
miR-153b-3p	86	382	359	269	5.11432	39.162	27.3509	24.3452	UUGCAUAGUCACAAAAAUGAGC	mir-153	22
miR-153b-5p	4	37	40	34	0.237875	3.79317	3.04746	3.07708	GUCAUUUUUGUGGUUUGCAGCU	mir-153	22
miR-153c-3p	42	153	159	81	2.49769	15.6853	12.1136	7.3307	UUGCAUAGUCACAAAAAUGAUC	mir-153	22
miR-15a-3p	0	1	0	0	0.01	0.102518	0.01	0.01	CAGGCCGUACUGUGCUGCGGCA	mir-15	22
miR-15a-5p	244	2519	3638	2015	14.5104	258.243	277.166	182.362	UAGCAGCACAGAAUGGUUUGUG	mir-15	22
miR-15b-5p	3630	36952	41604	32543	215.872	3788.25	3169.66	2945.22	UAGCAGCACAUCAUGGUUUGUA	mir-15	22
miR-16a	271	2067	3442	1234	16.1161	211.905	262.234	111.68	UAGCAGCACGUAAAUAUUGGUG	mir-15	22
miR-16b	1854	9956	11574	8560	110.255	1020.67	881.781	774.701	UAGCAGCACGUAAAUAUUGGAG	mir-15	22
miR-16c-5p	2916	6663	8608	9314	173.411	683.079	655.812	842.94	UAGCAGCAUGUAAAUAUUGGAG	mir-15	22
miR-17a-2-3p	3	19	22	16	0.178407	1.94785	1.6761	1.44804	ACUGCAGUGGAGGCACUUCAAGC	mir-17	23
miR-17a-3p	7	32	49	33	0.416282	3.28058	3.73313	2.98658	ACUGCAGUGGAGGCACUUCUAG	mir-17	22
miR-17a-5p	463	2626	3220	1598	27.5341	269.213	245.32	144.623	CAAAGUGCUUACAGUGCAGGUA	mir-17	22
miR-181a-2-3p	0	3	3	4	0.01	0.307555	0.228559	0.36201	ACCAUCGACCGUUGACUGUACC	mir-181	22
miR-181a-3p	1681	9768	11823	13041	99.9671	1001.4	900.752	1180.24	ACCAUCGACCGUUGAUUGUACC	mir-181	22
miR-181a-5p	158158	454920	483907	553425	9405.47	46637.6	36867.1	50086.3	AACAUUCAACGCUGUCGGUGAGU	mir-181	23
miR-181b-5p	4059	9284	10698	14260	241.384	951.779	815.042	1290.56	AACAUUCAUUGCUGUCGGUGGG	mir-181	22
miR-181c-3p	5	50	126	76	0.297344	5.12591	9.59948	6.87818	CUCGCCGGACAAUGAAUGAGAA	mir-181	22
miR-181c-5p	224	469	629	557	13.321	48.081	47.9212	50.4098	CACAUUCAUUGCUGUCGGUGGG	mir-181	22
miR-183-5p	15	48	35	19	0.892033	4.92087	2.66652	1.71955	UAUGGCACUGGUAGAAUUCACUG	mir-183	23
miR-184	4	8	14	1	0.237875	0.820146	1.06661	0.0905024	UGGACGGAGAACUGAUAAGGGC	mir-184	22
miR-18a	51	298	383	195	3.03291	30.5504	29.1794	17.648	UAAGGUGCAUCUAGUGCAGAUA	mir-17	22
miR-190a	1	1	0	1	0.0594688	0.102518	0.01	0.0905024	UGAUAUGUUUGAUAUAUUAGGU	mir-190	22
miR-192	20	202	272	187	1.18938	20.7087	20.7227	16.924	AUGACCUAUGAAUUGACAGCC	mir-192	21
miR-193a-3p	389	6759	8237	7781	23.1334	692.92	627.547	704.199	AACUGGCCUACAAAGUCCCAGU	mir-193	22
miR-194a	0	1	0	1	0.01	0.102518	0.01	0.0905024	UGUAACAGCAACUCCAUGUGG	mir-194	21
miR-196a-5p	1645	6008	10051	7119	97.8262	615.929	765.749	644.287	UAGGUAGUUUCAUGUUGUUGGG	mir-196	22
miR-196b	0	0	0	2	0.01	0.01	0.01	0.181005	UAGGUAGUUUCAAGUUGUUGGG	mir-196	22
miR-196c	0	0	3	1	0.01	0.01	0.228559	0.0905024	UAGGUAGUUUGAUGUUGUUGGG	mir-196	22
miR-196d	0	1	2	19	0.01	0.102518	0.152373	1.71955	UAGGUAGUUUUAUGUUGUUGGG	mir-196	22
miR-199-3-3p	27	269	297	287	1.60566	27.5774	22.6274	25.9742	ACAGUAGUCCGCACAUUGGUU	mir-199	21
miR-199-3p	6650	39470	40894	48467	395.468	4046.39	3115.57	4386.38	UACAGUAGUCUGCACAUUGGUU	mir-199	22
miR-199-5p	2437	26385	29716	12930	144.926	2704.94	2263.95	1170.2	CCCAGUGUUCAGACUACCUGUUC	mir-199	23
miR-19a-3p	2566	5209	7269	4186	152.597	534.017	553.799	378.843	UGUGCAAAUCUAUGCAAAACUGA	mir-19	23
miR-19a-5p	0	0	1	0	0.01	0.01	0.0761864	0.01	CUAGUUUUGCAUAGUUGCACUA	mir-19	22
miR-19b-3p	5477	12413	17478	10001	325.711	1272.56	1331.59	905.115	UGUGCAAAUCCAUGCAAAACUGA	mir-19	23
miR-19b-5p	0	15	28	27	0.01	1.53777	2.13322	2.44357	AGUUUUGCUGGUUUGCAUUCAG	mir-19	22
miR-19c-3p	45	212	282	147	2.6761	21.7339	21.4846	13.3039	UGUGCAAAUCCAUGCAAAACUCG	mir-19	23
miR-19d-3p	1045	2638	3563	2055	62.1449	270.443	271.452	185.982	UGUGCAAACCCAUGCAAAACUGA	mir-19	23
miR-200a-3p	1	9	4	3	0.0594688	0.922664	0.304746	0.271507	UAACACUGUCUGGUAACGAUGU	mir-8	22
miR-200b-3p	0	4	2	4	0.01	0.410073	0.152373	0.36201	UAAUACUGCCUGGUAAUGAUGA	mir-8	22
miR-200c-3p	0	0	1	2	0.01	0.01	0.0761864	0.181005	UAAUACUGCCUGGUAAUGAUGC	mir-8	22
miR-202-5p	0	1	0	0	0.01	0.102518	0.01	0.01	UUCCUAUGCAUAUACCUCUUUG	mir-202	22
miR-203a-3p	0	0	1	97	0.01	0.01	0.0761864	8.77873	GUGAAAUGUUUAGGACCACUUG	mir-203	22
miR-204-5p	100	354	692	298	5.94688	36.2914	52.721	26.9697	UUCCCUUUGUCAUCCUAUGCCU	mir-204	22
miR-205-5p	2	27	21	20	0.118938	2.76799	1.59991	1.81005	UCCUUCAUUCCACCGGAGUCUG	mir-205	22
miR-20a-3p	0	3	1	0	0.01	0.307555	0.0761864	0.01	ACUGCAGUGUGAGCACUUGAAG	mir-17	22
miR-20a-5p	727	3442	5194	2622	43.2338	352.868	395.712	237.297	UAAAGUGCUUAUAGUGCAGGUAG	mir-17	23
miR-20b-5p	4	10	7	4	0.237875	1.02518	0.533305	0.36201	CAAAGUGCUCACAGUGCAGGUAG	mir-17	23
miR-21	310453	2143607	2554577	2029924	18462.3	219759	194624	183713	UAGCUUAUCAGACUGGUGUUGGC	mir-21	23
miR-210-3p	2533	30402	25288	26571	150.635	3116.76	1926.6	2404.74	CUGUGCGUGUGACAGCGGCUAA	mir-210	22
miR-210-5p	0	8	6	5	0.01	0.820146	0.457118	0.452512	AGCCACUGACUAACGCACAUUG	mir-210	22
miR-212	17	109	82	85	1.01097	11.1745	6.24728	7.69271	UAACAGUCUACAGUCAUGGCU	mir-132	21
miR-214	30	352	453	363	1.78407	36.0864	34.5124	32.8524	ACAGCAGGCACAGACAGGCAG	mir-214	21
miR-216a	0	0	0	1	0.01	0.01	0.01	0.0905024	UAAUCUCAGCUGGCAACUGUGA	mir-216	22
miR-216b	0	8	14	14	0.01	0.820146	1.06661	1.26703	UAAUCUCUGCAGGCAACUGUGA	mir-216	22
miR-217	0	1	0	1	0.01	0.102518	0.01	0.0905024	UACUGCAUCAGGAACUGAUUGG	mir-217	22
miR-2187-3p	0	0	0	1	0.01	0.01	0.01	0.0905024	UUACAGGCUAUGCUAAUCUAUG	mir-2187	22
miR-2188-5p	0	0	0	1	0.01	0.01	0.01	0.0905024	AAGGUCCAACCUCACAUGUCC	mir-2188	21
miR-218a	2	5	4	5	0.118938	0.512591	0.304746	0.452512	UUGUGCUUGAUCUAACCAUGUG	mir-218	22
miR-218b	0	2	3	4	0.01	0.205036	0.228559	0.36201	UUGUGCUUGAUCUAACCAUGCA	mir-218	22
miR-219-5p	1	0	1	0	0.0594688	0.01	0.0761864	0.01	UGAUUGUCCAAACGCAAUUCUU	mir-219	22
miR-221-3p	8869	34023	38879	33876	527.429	3487.98	2962.05	3065.86	AGCUACAUUGUCUGCUGGGUUUC	mir-221	23
miR-221-5p	1	21	37	10	0.0594688	2.15288	2.8189	0.905024	ACCUGGCAUACAAUGUAGAUUUCUGU	mir-221	26
miR-222a-3p	9649	85248	88496	90421	573.815	8739.47	6742.19	8183.32	AGCUACAUCUGGCUACUGGGUCUC	mir-221	24
miR-222a-5p	5224	21688	30338	22061	310.665	2223.41	2311.34	1996.57	UGCUCAGUAGUCAGUGUAGAUCC	mir-221	23
miR-223	0	2	0	0	0.01	0.205036	0.01	0.01	UGUCAGUUUGUCAAAUACCCC	mir-223	21
miR-22a-3p	6834	41322	45471	66282	406.41	4236.26	3464.27	5998.68	AAGCUGCCAGCUGAAGAACUGU	mir-22	22
miR-22a-5p	61	299	392	276	3.6276	30.6529	29.8651	24.9787	AGUUCUUCACUGGCAAGCUUUA	mir-22	22
miR-22b-3p	813	10456	10325	12613	48.3482	1071.93	786.624	1141.51	AAGCUGCCAGUUGAAGAGCUGU	mir-22	22
miR-22b-5p	25	122	140	137	1.48672	12.5072	10.6661	12.3988	CGUUCUUCACUGGCUAGCUUUA	mir-22	22
miR-23a-3-5p	0	23	32	23	0.01	2.35792	2.43796	2.08156	GGAUUCCUGGCAGAGUGAUUU	mir-23	21
miR-23a-3p	6642	18381	22698	15145	394.992	1884.39	1729.28	1370.66	AUCACAUUGCCAGGGAUUUCCA	mir-23	22
miR-23a-5p	0	6	9	6	0.01	0.615109	0.685677	0.543015	GAAUUCCUGGCAGAGUGAUUU	mir-23	21
miR-23b	269	940	1397	754	15.9971	96.3671	106.432	68.2388	AUCACAUUGCCAGGGAUUACCA	mir-23	22
miR-24	236	1174	1958	650	14.0346	120.356	149.173	58.8266	UGGCUCAGUUCAGCAGGAACAG	mir-24	22
miR-25-3p	4012	13624	15555	13611	238.589	1396.71	1185.08	1231.83	CAUUGCACUUGUCUCGGUCUGA	mir-25	22
miR-25-5p	0	0	0	1	0.01	0.01	0.01	0.0905024	AGGCGGAGACUUGGGCAGCUGCC	mir-25	23
miR-26a-2-3p	3	10	34	20	0.178407	1.02518	2.59034	1.81005	CCUAUUCAUGAUUACUUGCACU	mir-26	22
miR-26a-5p	8072	52048	64440	38168	480.032	5335.87	4909.45	3454.3	UUCAAGUAAUCCAGGAUAGGCU	mir-26	22
miR-26b	1158	7301	11384	7128	68.8649	748.485	867.306	645.101	UUCAAGUAAUCCAGGAUAGGUU	mir-26	22
miR-27a-3p	4161	11305	17793	6817	247.45	1158.97	1355.58	616.955	UUCACAGUGGCUAAGUUCCGCU	mir-27	22
miR-27b-3p	5169	32854	39705	26979	307.394	3368.13	3024.98	2441.66	UUCACAGUGGCUAAGUUCUGCA	mir-27	22
miR-27b-5p	119	697	883	813	7.07679	71.4552	67.2726	73.5785	AGAGCUUAGCUGAUUGGUGAACA	mir-27	23
miR-27c-3p	44605	215947	238897	144679	2652.61	22138.5	18200.7	13093.8	UUCACAGUGGUUAAGUUCUGC	mir-27	21
miR-27d	9	94	109	119	0.53522	9.63671	8.30432	10.7698	UUCACAGUGGCUAAGUUCUUCA	mir-27	22
miR-27e	2	24	33	35	0.118938	2.46044	2.51415	3.16758	UUCACAGUGGCUAAGUUCAGUG	mir-27	22
miR-29a	1344	10268	10037	7530	79.9261	1052.66	764.683	681.483	UAGCACCAUUUGAAAUCGGUUA	mir-29	22
miR-29b	117	545	842	403	6.95785	55.8724	64.1489	36.4725	UAGCACCAUUUGAAAUCAGUGU	mir-29	22
miR-301a	56	140	193	128	3.33026	14.3525	14.704	11.5843	CAGUGCAAUAGUAUUGUCAAAG	mir-130	22
miR-301b-3p	0	2	4	4	0.01	0.205036	0.304746	0.36201	CAGUGCAAUAGUAUUGUCAUUG	mir-130	22
miR-301c-3p	7	13	30	11	0.416282	1.33274	2.28559	0.995527	CAGUGCAAUAGUAUUGUCAUAG	mir-130	22
miR-301c-5p	0	3	1	4	0.01	0.307555	0.0761864	0.36201	GCUCUGACGAUGUUGCACUAC	mir-130	21
miR-30a-5p	1	0	0	1	0.0594688	0.01	0.01	0.0905024	UGUAAACAUUCCCGACUGGAAG	mir-30	22
miR-30b	814	6047	8338	5712	48.4076	619.928	635.242	516.95	UGUAAACAUCCUACACUCAGCU	mir-30	22
miR-30c-5p	73	239	343	145	4.34123	24.5018	26.1319	13.1229	UGUAAACAUCCUACACUCUCAG	mir-30	22
miR-30d	936	5226	6487	3154	55.6628	535.76	494.221	285.445	UGUAAACAUCCCCGACUGGAAG	mir-30	22
miR-30e-3p	676	3587	4412	2927	40.2009	367.733	336.134	264.901	CUUUCAGUCGGAUGUUUGCAGC	mir-30	22
miR-30e-5p	687	3494	5592	2362	40.8551	358.199	426.034	213.767	UGUAAACAUCCUUGACUGGAAG	mir-30	22
miR-31	7	33	30	147	0.416282	3.3831	2.28559	13.3039	GGCAAGAUGUUGGCAUAGCUG	mir-31	21
miR-338	1	12	14	10	0.0594688	1.23022	1.06661	0.905024	UCCAGCAUCAGUGAUUUUGUUG	mir-338	22
miR-34a	1525	5478	7096	3911	90.69	561.595	540.619	353.955	UGGCAGUGUCUUAGCUGGUUGU	mir-34	22
miR-363-3p	2	16	15	10	0.118938	1.64029	1.1428	0.905024	AAUUGCACGGUAUCCAUCUGUA	mir-363	22
miR-365	0	0	4	2	0.01	0.01	0.304746	0.181005	UAAUGCCCCUAAAAAUCCUUAU	mir-365	22
miR-375	553	4275	4260	4917	32.8863	438.265	324.554	445	UUUGUUCGUUCGGCUCGCGUUA	mir-375	22
miR-429a	4	18	17	15	0.237875	1.84533	1.29517	1.35754	UAAUACUGUCUGGUAAUGCCGU	mir-8	22
miR-430a-3p	4	4	5	4	0.237875	0.410073	0.380932	0.36201	UAAGUGCUAUUUGUUGGGGUAG	mir-430	22
miR-451	0	1	3	3	0.01	0.102518	0.228559	0.271507	AAACCGUUACCAUUACUGAGUU	mir-451	22
miR-454b	16	49	99	43	0.951501	5.02339	7.54245	3.8916	UAGUGCAAUAUUGCUUAUAGGG	mir-454	22
miR-455-2-5p	0	2	2	1	0.01	0.205036	0.152373	0.0905024	GUAUGUGCCCUUGGACUACAUU	mir-455	22
miR-455-3p	0	1	1	0	0.01	0.102518	0.0761864	0.01	AUGCAGUCCAUGGGCAUAUACAC	mir-455	23
miR-455-5p	5	25	20	11	0.297344	2.56295	1.52373	0.995527	UAUGUGCCCUUGGACUACAUCG	mir-455	22
miR-456	54	291	346	403	3.21132	29.8328	26.3605	36.4725	CAGGCUGGUUAGAUGGUUGUCA	mir-456	22
miR-457a	16	57	101	56	0.951501	5.84354	7.69482	5.06814	AAGCAGCACAUCAAUAUUGGCA	mir-15	22
miR-458-3p	0	0	1	2	0.01	0.01	0.0761864	0.181005	AUAGCUCUUUGAAUGGUACUGC	mir-458	22
miR-460-3p	0	0	1	0	0.01	0.01	0.0761864	0.01	CACAGCGCAUACAAUGUGGAUG	mir-460	22
miR-462	310	1403	1404	890	18.4353	143.833	106.966	80.5472	UAACGGAACCCAUAAUGCAGCU	mir-462	22
miR-499-3p	0	1	5	4	0.01	0.102518	0.380932	0.36201	AACAUCACUUUAAGUCUGUGCU	mir-499	22
miR-499-5p	2	6	4	7	0.118938	0.615109	0.304746	0.633517	UUAAGACUUGCAGUGAUGUUUA	mir-499	22
miR-7147	3	53	65	28	0.178407	5.43346	4.95211	2.53407	UGUACCAUGCUGGUAGCCAGU	mir-7147	21
miR-722	0	5	10	2	0.01	0.512591	0.761864	0.181005	UUUUUUGCAGAAACGUUUCAGAUU	mir-722	24
miR-724	127	664	614	712	7.55254	68.0721	46.7784	64.4377	UUAAAGGGAAUUUGCGACUGUU	mir-724	22
miR-727-3p	0	1	0	0	0.01	0.102518	0.01	0.01	GUUGAGGCGAGUUGAAGACUUA	mir-727	22
miR-727-5p	1	0	2	0	0.0594688	0.01	0.152373	0.01	UCAGUCUUCAAUUCCUCCCAGC	mir-727	22
miR-730	2	12	38	16	0.118938	1.23022	2.89508	1.44804	UCCUCAUUGUGCAUGCUGUGUGU	mir-460	23
miR-731	126	829	894	965	7.49307	84.9876	68.1106	87.3348	AAUGACACGUUUUCUCCCGGAUCG	mir-731	24
miR-735-5p	0	0	0	1	0.01	0.01	0.01	0.0905024	GGCUGGUCCGAAGGCGGU	mir-735	18
miR-737-5p	151	1175	1482	1091	8.97979	120.459	112.908	98.7381	GUUUUUUUAGGUUUUGAUUUU	mir-737	21
miR-7a	0	1	2	0	0.01	0.102518	0.152373	0.01	UGGAAGACUAGUGAUUUUGUUGU	mir-7	23
miR-7b	0	1	0	0	0.01	0.102518	0.01	0.01	UGGAAGACUUGUGAUUUUGUU	mir-7	21
miR-9-3p	0	0	3	0	0.01	0.01	0.228559	0.01	UAAAGCUAGAUAACCGAAAGU	mir-9	21
miR-9-4-3p	3	48	59	37	0.178407	4.92087	4.495	3.34859	UAAAGCUAGAGAACCGAAUGUA	mir-9	22
miR-9-5p	11	21	25	32	0.654157	2.15288	1.90466	2.89608	UCUUUGGUUAUCUAGCUGUAUGA	mir-9	23
miR-9-7-3p	0	0	0	1	0.01	0.01	0.01	0.0905024	UAAAGCUAGAGAACCGAAAGUA	mir-9	22
miR-92a-3p	14191	155126	174764	189699	843.922	15903.2	13314.6	17168.2	UAUUGCACUUGUCCCGGCCUGU	mir-25	22
miR-92b-3p	315	5522	6620	7013	18.7327	566.105	504.354	634.693	UAUUGCACUCGUCCCGGCCUCC	mir-25	22
miR-93	257	1236	1596	925	15.2835	126.712	121.593	83.7147	AAAAGUGCUGUUUGUGCAGGUA	mir-17	22
miR-96-3p	0	1	0	1	0.01	0.102518	0.01	0.0905024	CAAUUAUGUGUAGUGCCAAUAU	mir-96	22
miR-96-5p	1	2	4	3	0.0594688	0.205036	0.304746	0.271507	UUUGGCACUAGCACAUUUUUGCU	mir-96	23
miR-99	48	886	987	504	2.8545	90.8311	75.196	45.6132	AACCCGUAGAUCCGAUCUUGUG	mir-10	22
